# Supplementary material for: Heparin-Induced Thrombocytopenia under Mechanical Circulatory Support by Large Impella for Acute Cardiogenic Shock
Source: J Cardiovasc Dev Dis. 2021 Nov 25;8(12):161. doi: 10.3390/jcdd8120161 (PMC8709300; doi:10.3390/jcdd8120161)
Supplement: Supplementary file 1 [file jcdd-08-00161-s001.zip]

Archive with 8 entries (4 files):
- jcdd-1433138-supplementary/
- jcdd-1433138-supplementary/Table S/
- jcdd-1433138-supplementary/Table S/S Table S1.xlsx
- jcdd-1433138-supplementary/Table S/S Table S2.xlsx
- jcdd-1433138-supplementary/__MACOSX/
- jcdd-1433138-supplementary/__MACOSX/Table S/
- jcdd-1433138-supplementary/__MACOSX/Table S/._S Table S1.xlsx
- jcdd-1433138-supplementary/__MACOSX/Table S/._S Table S2.xlsx
