# Supplementary material for: Heparin-Induced Thrombocytopenia under Mechanical Circulatory Support by Large Impella for Acute Cardiogenic Shock
Source: J Cardiovasc Dev Dis. 2021 Nov 25;8(12):161. doi: 10.3390/jcdd8120161 (PMC8709300; doi:10.3390/jcdd8120161)
Supplement: Supplementary file 1 [file jcdd-08-00161-s001.zip › jcdd-1433138-supplementary/Table S/S Table S1.xlsx]

## Sheet: S. Table 1
	Supplemental Table S1. Clinical course in case 4; Impella dysfunction due to pump thrombosis associated with HIT
	va-ECMO (POD)	0	1	2	3	4	5	6	7	8	9	10
	Impella 5.0 (POD)	0	1	2	3	4	5	6	7	8	9	10/ explant
	clinical events											pump dysfunction
	platelets (×1000μl)	194	80	63	35	33	40	44	38	73	76	75
	HIT test (ELISA)	-		-				-		+
	OD by ELISA	0.19		0.22				0.3		0.75
	OD by IgG specific ELISA									> 1
	D-dimer (mg/l)	11.6	17.74	42.53	38.43	22.6	14.71	19.87	20.06	18.61	27.58	34.91
	platelet transfusion (units)	0	3	0	1	2	1	0	2	0	1	0
	systemic Hep 200U/ml (ml/h)	3	4	4	5	7	5	5	5
	systemic Arga 1mg/ml (ml/h)									0.2	0.5	0.5
	purge anticoagulation (in 5% dextrose)	Hep 50U/ml	Hep 50U/ml	Hep 50U/ml	Hep 50U/ml	Hep 50U/ml	Hep 50U/ml	Hep 50U/ml	Hep 50U/ml	Arga 90mg/l	Arga 90mg/l	Arga 90mg/l
	Impella setting							P7	P7	P7	P7	P3
	Impella flow (l/min)							2	2.8	2.3	2.1	0.7
	purge flow rate (ml/h)							13	11.1	13.3	4.7	<1
	purge pressure (mmHg)							494	339	516	569	1065
	placement signal (mmHg)							76/28	77/25	84/29	87/34	81/24
	Arga, argatroban; ELISA, enzyme-linked immunosorbent assay; Hep, heparin; HIT, heparin-induced thrombocytopenia; OD, optical density; POD, postoperative day; va-ECMO, venous-arterial extracorporeal membrane oxygenation; -, negative; +, positive
