# Supplementary material for: Heparin-Induced Thrombocytopenia under Mechanical Circulatory Support by Large Impella for Acute Cardiogenic Shock
Source: J Cardiovasc Dev Dis. 2021 Nov 25;8(12):161. doi: 10.3390/jcdd8120161 (PMC8709300; doi:10.3390/jcdd8120161)
Supplement: Supplementary file 1 [file jcdd-08-00161-s001.zip › jcdd-1433138-supplementary/Table S/S Table S2.xlsx]

## Sheet: S Table 2
							7	8	9									2020-02-25	2020-02-26	2020-02-27	2020-02-28	2020-02-29	2020-03-01	2020-03-02	2020-03-03	2020-03-04	2020-03-05	2020-03-06	2020-03-07	2020-03-08	2020-03-09
		Supplemental Table S2. Clinical course in case 5; left ventricular thrombus associated with HIT under Impella 5.0 support																0	1	2	3	4	5	6	7	8	9	10	11	12	13
		MIC-MVR (POD)	preoperative		9	10	11	12	13	14	15								0	1	2	3	4	5	6	7	8	9	10	11	12
		va-ECMO (POD)			8	9	10	11	12	13	14																				0
		Impella 5.0 (POD)							0	1	2
		clinical events								LV thrombus	therapy withdrawal
		platelets (×1000μl)	193		64	92	79	66	65	79	85
		HIT test (ELISA)					-			+
		HIT OD					0.35			0.85
		high-dose heparin confirmatory ELISA								+
		D-dimer (mg/l)			22.1	40.8	17.3	11.7	19.2	39.6	20.1
		platelet transfusion (units)			0	0	0	0	0	1	0
		systemic Hep 200U/ml (ml/h)			4	4	5	6	6
		systemic Arga 1mg/ml (ml/h)								1	0.4
		purge anticoagulation (in 5% dextrose)							Hep 50U/ml	Arga 160mg/l	Arga 160mg/l
		Impella setting							P8	P6	P6
		Impella flow (l/min)							4.1	1.2	1
		purge flow rate (ml/h)							11.2	10.5	8.3
		purge pressure (mmHg)							472	478	529
		placement signal (mmHg)							60/39	90/64	91/76
		Arga, argatroban; ELISA, enzyme-linked immunosorbent assay; Hep, heparin; HIT, heparin-induced thrombocytopenia; LV, left ventrcular; MIC-MVR, minimally invasive mitral valve replacement; OD, optical density; POD, postoperative day; va-ECMO, venous-arterial extracorporeal membrane oxygenation
